# Supplementary material for: Determination of the Optimal Landmark for Tube Thoracostomy in Trauma Patients: A Retrospective Study
Source: J Clin Med. 2025 Oct 25;14(21):7571. doi: 10.3390/jcm14217571 (PMC12610840; doi:10.3390/jcm14217571)
Supplement: Supplementary file 1 [file jcm-14-07571-s001.zip]

Archive with 1 entries (1 files):
- jcm-3881499-supplementary.pdf
